# Supplementary material for: Density Functional Theory-Assisted Synthesis of Self-Curing Epoxy–Acrylic Resin
Source: Front Chem. 2021 Jan 20;8:595954. doi: 10.3389/fchem.2020.595954 (PMC7855980; doi:10.3389/fchem.2020.595954)
Supplement: Supplementary file 2 [file Table_2.XLSX]

## Sheet: Sheet1
maleic anhydride		Total energy E		Front track MO		Number of electrons	NBO Charge calculation										合计
B3LYP(6311g++2d2p）	gas	au	ev	HUMO	LUMO	Ne	Ato. No.	C1	O2	C3	C4	H5	H6	C7	O8	O9
E0	N	-379.416	-10324.5	-0.12961	-0.1867	36	qkN	0.77704	-0.55672	-0.22943	-0.22943	0.23327	0.23327	0.77704	-0.50252	-0.50252	0
E+1e	N+1	-379.439	-10325.2	-0.09859	0.02698		qkN+1	0.69576	-0.59432	-0.38714	-0.38714	0.18951	0.18951	0.69576	-0.70096	-0.70096	-0.99998
E-1e	N-1	-378.985	-10312.8	-0.56677	-0.36799		qkN-1	0.79646	-0.4532	-0.16708	-0.16708	0.28653	0.28653	0.79646	-0.18932	-0.18932	0.99998
	I	0.430858	11.7243				fk+	0.08128	0.0376	0.15771	0.15771	0.04376	0.04376	0.08128	0.19844	0.19844	0.99998
	A	0.0239008	0.650379				fk-	0.01942	0.10352	0.06235	0.06235	0.05326	0.05326	0.01942	0.3132	0.3132	0.99998
	μ	-0.227379	-6.18735				fk0	0.05035	0.07056	0.11003	0.11003	0.04851	0.04851	0.05035	0.25582	0.25582	0.99998
	η	0.203478	5.53697				fk+－fk-	0.06186	-0.06592	0.09536	0.09536	-0.0095	-0.0095	0.06186	-0.11476	-0.11476	0
	ω	0.127044	3.45706				Ne△f±k	2.22696	-2.37312	3.43296	3.43296	-0.342	-0.342	2.22696	-4.13136	-4.13136	0
							△ω±k	0.00785892	-0.00837472	0.0121149	0.0121149	-0.00120692	-0.00120692	0.00785892	-0.0145795	-0.0145795	0
							Ne△ω±k	0.282921	-0.30149	0.436136	0.436136	-0.0434489	-0.0434489	0.282921	-0.524863	-0.524863	0
							Nefk0	1.8126	2.54016	3.96108	3.96108	1.74636	1.74636	1.8126	9.20952	9.20952	35.9993
Butyl Acrylate
NBO Charge calculation		Total energy E		Front track MO		Number of electrons
B3LYP(6311g+2dp）	water	au	ev	HUMO	LUMO	Ne	Ato. No.	C1	O2	C3	O4	C5	H6	H7	C8	H9	H10	C11	H12	H13	C14	H15	H16	H17	C18	H19	H20	H21
E0	N	-424.557	-11552.9	-0.28469	-0.05901	52	qkN	0.78316	-0.61245	-0.29803	-0.55853	-0.02081	0.18219	0.18223	-0.39452	0.19487	0.19487	-0.37684	0.18663	0.18663	-0.56399	0.19265	0.19972	0.19265	-0.27531	0.19054	0.20927	0.20507	-3.05311e-16
E+1e	N+1	-424.551	-11552.7	-0.13464	0.05052		qkN+1	0.71939	-0.69789	-0.37123	-0.58387	-0.01913	0.16948	0.17154	-0.39937	0.1838	0.18779	-0.38815	0.16164	0.16726	-0.5948	0.10766	0.01428	0.12648	-0.49211	0.16535	0.18318	0.18869	-1.00001
E-1e	N-1	-424.183	-11542.7	-0.46776	-0.27313		qkN-1	0.73762	-0.52445	-0.07069	-0.49131	-0.03295	0.23293	0.23292	-0.402	0.24395	0.24395	-0.37785	0.23054	0.23055	-0.56516	0.21751	0.22265	0.2175	-0.02789	0.2186	0.23578	0.22781	1.00001
	I	0.374029	10.1779				fk+	0.06377	0.08544	0.0732	0.02534	-0.00168	0.01271	0.01069	0.00485	0.01107	0.00708	0.01131	0.02499	0.01937	0.03081	0.08499	0.18544	0.06617	0.2168	0.02519	0.02609	0.01638	1.00001
	A	-0.00672219	-0.182922				fk-	-0.04554	0.088	0.22734	0.06722	-0.01214	0.05074	0.05069	-0.00748	0.04908	0.04908	-0.00101	0.04391	0.04392	-0.00117	0.02486	0.02293	0.02485	0.24742	0.02806	0.02651	0.02274	1.00001
	μ	-0.183653	-4.9975				fk0	0.009115	0.08672	0.15027	0.04628	-0.00691	0.031725	0.03069	-0.001315	0.030075	0.02808	0.00515	0.03445	0.031645	0.01482	0.054925	0.104185	0.04551	0.23211	0.026625	0.0263	0.01956	1.00001
	η	0.190376	5.18042				fk+－fk-	0.10931	-0.00256	-0.15414	-0.04188	0.01046	-0.03803	-0.04	0.01233	-0.03801	-0.042	0.01232	-0.01892	-0.02455	0.03198	0.06013	0.16251	0.04132	-0.03062	-0.00287	-0.00042	-0.00636	-1.94289e-16
	ω	0.0885843	2.41052				Ne△f±k	5.68412	-0.13312	-8.01528	-2.17776	0.54392	-1.97756	-2.08	0.64116	-1.97652	-2.184	0.64064	-0.98384	-1.2766	1.66296	3.12676	8.45052	2.14864	-1.59224	-0.14924	-0.02184	-0.33072	-7.32747e-15
							△ω±k	0.00968315	-0.000226776	-0.0136544	-0.00370991	0.000926592	-0.00336886	-0.00354337	0.00109224	-0.00336709	-0.00372054	0.00109136	-0.00167601	-0.00217474	0.00283293	0.00532657	0.0143958	0.0036603	-0.00271245	-0.000254237	-3.72054e-05	-0.000563396	-1.8323e-17
							Ne△ω±k	0.503524	-0.0117923	-0.710028	-0.192915	0.0481828	-0.175181	-0.184255	0.0567967	-0.175089	-0.193468	0.0567506	-0.0871528	-0.113087	0.147312	0.276982	0.748583	0.190336	-0.141047	-0.0132203	-0.00193468	-0.0292966	-9.67976e-16
							Nefk0	0.47398	4.50944	7.81404	2.40656	-0.35932	1.6497	1.59588	-0.06838	1.5639	1.46016	0.2678	1.7914	1.64554	0.77064	2.8561	5.41762	2.36652	12.0697	1.3845	1.3676	1.01712	52.0005
Styrene
NBO Charge calculation		总能量E		前线轨道MO		价电子数
B3LYP(6311g+2dp）	water	au	ev	HUMO	LUMO	Ne	Ato. No.	C1	C2	C3	C4	C5	C6	H7	H8	H9	H10	H11	C12	H13	C14	H15	H16
E0	N	-309.744	-8428.62	-0.23498	-0.04956	40	qkN	-0.08105	-0.18038	-0.1974	-0.19953	-0.1942	-0.17887	0.19986	0.20324	0.20296	0.20241	0.19996	-0.18943	0.19093	-0.35031	0.19224	0.17957	0
E+1e	N+1	-309.729	-8428.23	-0.06433	0.07597		qkN+1	-0.15227	-0.20987	-0.2611	-0.36116	-0.20073	-0.2884	0.17344	0.17075	0.17087	0.17142	0.18438	-0.26051	0.15805	-0.62577	0.16462	0.16629	-0.99999
E-1e	N-1	-309.439	-8420.32	-0.45163	-0.25345		qkN-1	0.02172	-0.11416	-0.16884	-0.01744	-0.17782	-0.11304	0.23168	0.24078	0.2344	0.23978	0.22496	-0.13874	0.22473	-0.10772	0.22178	0.19795	1.00002
	I	0.304908	8.29703				fk+	0.07122	0.02949	0.0637	0.16163	0.00653	0.10953	0.02642	0.03249	0.03209	0.03099	0.01558	0.07108	0.03288	0.27546	0.02762	0.01328	0.99999
	A	-0.0140576	-0.38253				fk-	0.10277	0.06622	0.02856	0.18209	0.01638	0.06583	0.03182	0.03754	0.03144	0.03737	0.025	0.05069	0.0338	0.24259	0.02954	0.01838	1.00002
	μ	-0.145425	-3.95725				fk0	0.086995	0.047855	0.04613	0.17186	0.011455	0.08768	0.02912	0.035015	0.031765	0.03418	0.02029	0.060885	0.03334	0.259025	0.02858	0.01583	1.00001
	η	0.159483	4.33978				fk+－fk-	-0.03155	-0.03673	0.03514	-0.02046	-0.00985	0.0437	-0.0054	-0.00505	0.00065	-0.00638	-0.00942	0.02039	-0.00092	0.03287	-0.00192	-0.0051	-3e-05
	ω	0.0663033	1.80422				Ne△f±k	-1.262	-1.4692	1.4056	-0.8184	-0.394	1.748	-0.216	-0.202	0.026	-0.2552	-0.3768	0.8156	-0.0368	1.3148	-0.0768	-0.204	-0.0012
							△ω±k	-0.00209187	-0.00243532	0.0023299	-0.00135656	-0.000653087	0.00289745	-0.000358038	-0.000334832	4.30971e-05	-0.000423015	-0.000624577	0.00135192	-6.0999e-05	0.00217939	-0.000127302	-0.000338147	-1.9891e-06
							Ne△ω±k	-0.0836747	-0.0974128	0.0931959	-0.0542626	-0.0261235	0.115898	-0.0143215	-0.0133933	0.00172389	-0.0169206	-0.0249831	0.054077	-0.00243996	0.0871755	-0.00509209	-0.0135259	-7.95639e-05
							Nefk0	3.4798	1.9142	1.8452	6.8744	0.4582	3.5072	1.1648	1.4006	1.2706	1.3672	0.8116	2.4354	1.3336	10.361	1.1432	0.6332	40.0002
Propenyl glycidyl ether
NBO Charge calculation		总能量E		前线轨道MO		电子数
B3LYP(6311g+2dp）	water	au	ev	HUMO	LUMO	Ne	Ato. No.	C1	C2	H3	H4	H5	C6	H7	H8	O9	C10	H11	H12	C13	C14	H15	H16	H17	O18
E0	N	-385.145	-10480.4	-0.27122	-0.01519	46	qkN	-0.35995	-0.18386	0.19187	0.18176	0.19238	-0.04613	0.16723	0.1627	-0.60354	-0.03353	0.16531	0.1635	0.08154	-0.05649	0.18217	0.17445	0.17809	-0.55751	-1e-05
E+1e	N+1	-385.125	-10479.9	-0.1596	0.05042		qkN+1	-0.38611	-0.1926	0.06963	0.06487	0.11794	-0.07411	0.06108	0.07449	-0.61417	-0.04289	0.12749	0.1115	0.0789	-0.07674	0.1533	0.05961	0.05102	-0.5832	-0.99999
E-1e	N-1	-384.802	-10471.1	-0.47945	-0.20485		qkN-1	-0.16241	-0.08915	0.21918	0.20109	0.219	-0.09077	0.25063	0.21819	-0.44007	-0.05827	0.21398	0.21663	0.06446	-0.04832	0.22877	0.20446	0.22581	-0.37319	1.00002
	I	0.343219	9.33953				fk+	0.02616	0.00874	0.12224	0.11689	0.07444	0.02798	0.10615	0.08821	0.01063	0.00936	0.03782	0.052	0.00264	0.02025	0.02887	0.11484	0.12707	0.02569	0.99998
	A	-0.020331	-0.55324				fk-	0.19754	0.09471	0.02731	0.01933	0.02662	-0.04464	0.0834	0.05549	0.16347	-0.02474	0.04867	0.05313	-0.01708	0.00817	0.0466	0.03001	0.04772	0.18432	1.00003
	μ	-0.161444	-4.39315				fk0	0.11185	0.051725	0.074775	0.06811	0.05053	-0.00833	0.094775	0.07185	0.08705	-0.00769	0.043245	0.052565	-0.00722	0.01421	0.037735	0.072425	0.087395	0.105005	1
	η	0.181775	4.94639				fk+－fk-	-0.17138	-0.08597	0.09493	0.09756	0.04782	0.07262	0.02275	0.03272	-0.15284	0.0341	-0.01085	-0.00113	0.01972	0.01208	-0.01773	0.08483	0.07935	-0.15863	-5e-05
	ω	0.0716934	1.95089				Ne△f±k	-7.88348	-3.95462	4.36678	4.48776	2.19972	3.34052	1.0465	1.50512	-7.03064	1.5686	-0.4991	-0.05198	0.90712	0.55568	-0.81558	3.90218	3.6501	-7.29698	-0.0023
							△ω±k	-0.0122868	-0.00616348	0.00680585	0.00699441	0.00342838	0.00520637	0.00163102	0.00234581	-0.0109576	0.00244474	-0.000777873	-8.10135e-05	0.00141379	0.000866056	-0.00127112	0.00608175	0.00568887	-0.0113727	-3.58467e-06
							Ne△ω±k	-0.565193	-0.28352	0.313069	0.321743	0.157705	0.239493	0.0750271	0.107907	-0.50405	0.112458	-0.0357822	-0.00372662	0.0650345	0.0398386	-0.0584717	0.279761	0.261688	-0.523145	-0.000164895
							Nefk0	5.1451	2.37935	3.43965	3.13306	2.32438	-0.38318	4.35965	3.3051	4.0043	-0.35374	1.98927	2.41799	-0.33212	0.65366	1.73581	3.33155	4.02017	4.83023	46.0002

## Sheet: Sheet2
Furandione
C1	O2	C3	C4	H5	H6	C7	O8	O9
0.77704	-0.55672	-0.22943	-0.22943	0.23327	0.23327	0.77704	-0.50252	-0.50252
0.69576	-0.59432	-0.38714	-0.38714	0.18951	0.18951	0.69576	-0.70096	-0.70096
0.79646	-0.4532	-0.16708	-0.16708	0.28653	0.28653	0.79646	-0.18932	-0.18932
Confound_A
C1	O2	C3	O4	C5	H6	H7	C8	H9	H10	C11	H12	H13	C14	H15	H16	H17	C18	H19	H20	H21
0.78316	-0.61245	-0.29803	-0.55853	-0.02081	0.18219	0.18223	-0.39452	0.19487	0.19487	-0.37684	0.18663	0.18663	-0.56399	0.19265	0.19972	0.19265	-0.27531	0.19054	0.20927	0.20507
0.71939	-0.69789	-0.37123	-0.58387	-0.01913	0.16948	0.17154	-0.39937	0.1838	0.18779	-0.38815	0.16164	0.16726	-0.5948	0.10766	0.01428	0.12648	-0.49211	0.16535	0.18318	0.18869
0.73762	-0.52445	-0.07069	-0.49131	-0.03295	0.23293	0.23292	-0.402	0.24395	0.24395	-0.37785	0.23054	0.23055	-0.56516	0.21751	0.22265	0.2175	-0.02789	0.2186	0.23578	0.22781
Confound_B
C1	C2	C3	C4	C5	C6	H7	H8	H9	H10	H11	C12	H13	C14	H15	H16
-0.08105	-0.18038	-0.1974	-0.19953	-0.1942	-0.17887	0.19986	0.20324	0.20296	0.20241	0.19996	-0.18943	0.19093	-0.35031	0.19224	0.17957
-0.15227	-0.20987	-0.2611	-0.36116	-0.20073	-0.2884	0.17344	0.17075	0.17087	0.17142	0.18438	-0.26051	0.15805	-0.62577	0.16462	0.16629
0.02172	-0.11416	-0.16884	-0.01744	-0.17782	-0.11304	0.23168	0.24078	0.2344	0.23978	0.22496	-0.13874	0.22473	-0.10772	0.22178	0.19795
Confound_C
C1	C2	H3	H4	H5	C6	H7	H8	O9	C10	H11	H12	C13	C14	H15	H16	H17	O18
-0.35995	-0.18386	0.19187	0.18176	0.19238	-0.04613	0.16723	0.1627	-0.60354	-0.03353	0.16531	0.1635	0.08154	-0.05649	0.18217	0.17445	0.17809	-0.55751
-0.38611	-0.1926	0.06963	0.06487	0.11794	-0.07411	0.06108	0.07449	-0.61417	-0.04289	0.12749	0.1115	0.0789	-0.07674	0.1533	0.05961	0.05102	-0.5832
-0.16241	-0.08915	0.21918	0.20109	0.219	-0.09077	0.25063	0.21819	-0.44007	-0.05827	0.21398	0.21663	0.06446	-0.04832	0.22877	0.20446	0.22581	-0.37319

## Sheet: Sheet3
原子序号	C1	C2	H3	H4	H5	C6	H7	H8	O9	C10	H11	H12	C13	C14	H15	H16	H17	O18
qkN	-0.35995	-0.18386	0.19187	0.18176	0.19238	-0.04613	0.16723	0.1627	-0.60354	-0.03353	0.16531	0.1635	0.08154	-0.05649	0.18217	0.17445	0.17809	-0.55751
qkN+1	-0.38611	-0.1926	0.06963	0.06487	0.11794	-0.07411	0.06108	0.07449	-0.61417	-0.04289	0.12749	0.1115	0.0789	-0.07674	0.1533	0.05961	0.05102	-0.5832
qkN-1	-0.16241	-0.08915	0.21918	0.20109	0.219	-0.09077	0.25063	0.21819	-0.44007	-0.05827	0.21398	0.21663	0.06446	-0.04832	0.22877	0.20446	0.22581	-0.37319
fk+	0.02616	0.00874	0.12224	0.11689	0.07444	0.02798	0.10615	0.08821	0.01063	0.00936	0.03782	0.052	0.00264	0.02025	0.02887	0.11484	0.12707	0.02569
fk-	0.19754	0.09471	0.02731	0.01933	0.02662	-0.04464	0.0834	0.05549	0.16347	-0.02474	0.04867	0.05313	-0.01708	0.00817	0.0466	0.03001	0.04772	0.18432
fk0	0.11185	0.051725	0.074775	0.06811	0.05053	-0.00833	0.094775	0.07185	0.08705	-0.00769	0.043245	0.052565	-0.00722	0.01421	0.037735	0.072425	0.087395	0.105005
△ω±k	-0.0122868	-0.00616348	0.00680585	0.00699441	0.00342838	0.00520637	0.00163102	0.00234581	-0.0109576	0.00244474	-0.000777873	-8.10135e-05	0.00141379	0.000866056	-0.00127112	0.00608175	0.00568887	-0.0113727
Ne△ω±k	-0.761783	-0.382136	0.421963	0.433653	0.212559	0.322795	0.101124	0.14544	-0.679372	0.151574	-0.0482282	-0.00502284	0.0876552	0.0536955	-0.0788097	0.377069	0.35271	-0.705109
Nefk0	6.9347	3.20695	4.63605	4.22282	3.13286	-0.51646	5.87605	4.4547	5.3971	-0.47678	2.68119	3.25903	-0.44764	0.88102	2.33957	4.49035	5.41849	6.51031
原子序号	qkN	qkN+1	qkN-1	fk+	fk-	fk0	△ω±k	Ne△ω±k	Nefk0
C1	-0.35995	-0.38611	-0.16241	0.02616	0.19754	0.11185	-0.0122868	-0.761783	6.9347
C2	-0.18386	-0.1926	-0.08915	0.00874	0.09471	0.051725	-0.00616348	-0.382136	3.20695
H3	0.19187	0.06963	0.21918	0.12224	0.02731	0.074775	0.00680585	0.421963	4.63605
H4	0.18176	0.06487	0.20109	0.11689	0.01933	0.06811	0.00699441	0.433653	4.22282
H5	0.19238	0.11794	0.219	0.07444	0.02662	0.05053	0.00342838	0.212559	3.13286
C6	-0.04613	-0.07411	-0.09077	0.02798	-0.04464	-0.00833	0.00520637	0.322795	-0.51646
H7	0.16723	0.06108	0.25063	0.10615	0.0834	0.094775	0.00163102	0.101124	5.87605
H8	0.1627	0.07449	0.21819	0.08821	0.05549	0.07185	0.00234581	0.14544	4.4547
O9	-0.60354	-0.61417	-0.44007	0.01063	0.16347	0.08705	-0.0109576	-0.679372	5.3971
C10	-0.03353	-0.04289	-0.05827	0.00936	-0.02474	-0.00769	0.00244474	0.151574	-0.47678
H11	0.16531	0.12749	0.21398	0.03782	0.04867	0.043245	-0.000777873	-0.0482282	2.68119
H12	0.1635	0.1115	0.21663	0.052	0.05313	0.052565	-8.10135e-05	-0.00502284	3.25903
C13	0.08154	0.0789	0.06446	0.00264	-0.01708	-0.00722	0.00141379	0.0876552	-0.44764
C14	-0.05649	-0.07674	-0.04832	0.02025	0.00817	0.01421	0.000866056	0.0536955	0.88102
H15	0.18217	0.1533	0.22877	0.02887	0.0466	0.037735	-0.00127112	-0.0788097	2.33957
H16	0.17445	0.05961	0.20446	0.11484	0.03001	0.072425	0.00608175	0.377069	4.49035
H17	0.17809	0.05102	0.22581	0.12707	0.04772	0.087395	0.00568887	0.35271	5.41849
O18	-0.55751	-0.5832	-0.37319	0.02569	0.18432	0.105005	-0.0113727	-0.705109	6.51031

## Sheet: Sheet4
-0.565193	-0.28352	0.313069	0.321743	0.157705	0.239493	0.0750271	0.107907	-0.50405	0.112458	-0.0357822	-0.00372662	0.0650345	0.0398386	-0.0584717	0.279761	0.261688	-0.523145
5.1451	2.37935	3.43965	3.13306	2.32438	-0.38318	4.35965	3.3051	4.0043	-0.35374	1.98927	2.41799	-0.33212	0.65366	1.73581	3.33155	4.02017	4.83023
-0.565193	5.1451
-0.28352	2.37935
0.313069	3.43965
0.321743	3.13306
0.157705	2.32438
0.239493	-0.38318
0.0750271	4.35965
0.107907	3.3051
-0.50405	4.0043
0.112458	-0.35374
-0.0357822	1.98927
-0.00372662	2.41799
0.0650345	-0.33212
0.0398386	0.65366
-0.0584717	1.73581
0.279761	3.33155
0.261688	4.02017
-0.523145	4.83023
